# Supplementary material for: Using controlled attenuation parameter combined with ultrasound to survey non-alcoholic fatty liver disease in hemodialysis patients: A prospective cohort study
Source: PLoS One. 2017 Apr 20;12(4):e0176027. doi: 10.1371/journal.pone.0176027 (PMC5398606; doi:10.1371/journal.pone.0176027)
Supplement: S1 Dataset — (XLS) [file pone.0176027.s001.xls]

## Sheet: Sheet1
Sex	age	height	weight	BMI	DM	HBV	HCV	ultrasound steatosis grade	AST	ALT	BILIRUBIN	ALBUMIN	SUGAR	CREATININE	HDL	VLDL	LDL	CHOLESTEROL	TRIGLYCERIDE	serum iron	TIBC	Ferritin	WBC	Hb	PLATELET	LSM	IQR%	CAP	IQR%
M	58.4093	176	67.9	21.9	0	0	0	0	15	7	0.1	4.2	113	15.1	45	19	87	151	95	38	206	124.8	6.8	10.7	380	7.2	0.13	206	0.09
M	58.0096	163	67.5	25.4	1	0	0	0	18	19	0.3	4.4	150	12.66	38	63	91	192	314	73	224	297.6	6.2	10.9	103	6.6	0.09	336	0.12
M	55.0144	160	63.8	24.9	1	0	0	0	17	14	0.1	3.7	110	11.91	31	17	59	107	86	20	157	353.5	12.8	11.3	331	8.4	0.13	247	0.08
F	67.1513	163	50.3	18.9	1	0	0	0	13	13	0.3	3.9	178	8.05	35	27	50	112	133	37	168	424.2	5.9	10.9	200	4.7	0.06	234	0.1
M	71.9042	170	57.8	20	0	0	0	0	34	6	0.2	2.9	161	8.66	31	13	43	87	63	70	182	437	4.8	9.7	149	12.5	0.05	217	0.12
F	64.5202	162	51.1	19.4	0	0	0	0	18	7	0.3	3.6	110	9.02	57	12	109	178	59	26	176	358.8	4.8	8.2	273	6.8	0.06	194	0.14
M	62.9788	168	55.3	19.5	0	0	0	0	19	15	0.3	3.4	154	9.35	49	10	73	132	50	63	141	779.3	4.3	7.4	163	8.8	0.16	188	0.14
M	79.3648	152	55	23.8	1	0	0	0	36	24	0.6	2.8	157	7.55	43	12	78	133	59	31	143	953.2	3.8	9.6	63	11.8	0.02	272	0.04
M	77.0732	168	71	25.1	0	0	0	0	19	19	0.5	4.1	106	12.01	47	29	80	156	144	59	201	198.1	5.7	10.1	185	5.2	0.08	226	0.13
M	67.3046	166	58.1	21	0	0	0	0	11	10	0.5	3.9	164	14.2	34	24	115	173	120	85	194	312.6	5.8	10.8	252	4	0.13	222	0.08
M	51.3648	166	47.3	17.1	1	0	0	0	12	9	0.5	4	106	12.16	51	15	84	150	73	78	174	332.5	8.6	10.8	146	3.3	0.06	217	0.13
M	82.8693	166	69.8	25.3	0	0	0	0	9	10	0.3	3.9	132	11.87	33	28	85	146	138	21	139	291.9	8.1	9.6	187	6.4	0.16	271	0.14
F	36.6023	166	46.9	17	0	0	0	0	16	8	0.2	3.7	101	10.12	37	42	52	131	209	46	163	173.3	4.6	10.8	139	11.1	0.05	218	0.11
F	58.3491	159	51.3	20.2	0	0	0	0	56	72	0.6	4.2	86	11.01	67	17	74	158	86	123	215	549.4	5.5	11.2	153	4.5	0.11	183	0.08
M	58.6639	167	52	18.6	0	0	0	0	22	35	0.2	4.2	88	12.23	44	21	52	117	105	62	227	354.4	4.9	11.6	183	7.2	0.15	214	0.16
M	67.1294	168	59.5	21	0	0	0	0	25	16	0.4	4	79	10.95	62	6	94	162	29	75	202	504.6	5.2	11.3	187	8.9	0.11	255	0.15
F	56.9966	154	47.3	19.9	0	0	0	0	12	8	0.3	3.2	118	6.81	30	19	49	98	95	34	112	926.9	6.5	8.5	202	6.9	0.06	170	0.08
F	74.9624	152	43.3	18.7	1	0	0	0	15	9	0.2	3.9	110	8.89	98	22	89	209	109	61	202	484	5.9	10.7	194	4.2	0.22	235	0.13
F	77.6591	150	53.7	23.8	0	0	0	0	21	18	0.1	3.8	149	7.33	44	18	82	144	88	29	194	631.8	7.2	10	209	5.6	0.07	210	0.1
M	63.4524	164	48.8	18.1	0	0	0	0	24	26	1.1	3.4	128	10.71	69	9	56	134	46	63	128	616.8	3.2	9.7	21	12.1	0.15	184	0.13
M	61.7029	160	52.3	20.4	1	0	0	0	11	7	0.2	4	234	10.46	42	36	68	146	180	26	177	395.5	5	9.8	173	4.7	0.06	189	0.05
M	51.5729	167	63	22.5	0	0	0	0	33	38	0.5	3.8	108	12.57	47	12	159	218	61	35	211	294.6	7.9	11.5	143	13.4	0.08	195	0.12
F	65.4538	150	39.8	17.6	0	0	0	0	17	51	0.2	3.8	99	8.61	70	19	101	97	120	213	239	1547	3.6	11.9	137	6.1	0.18	240	0.13
M	61.3415	163	55.3	20.8	0	0	0	0	55	35	0.4	3.9	99	11.37	51	11	126	188	57	63	193	724.7	5	9	90	15.1	0.13	158	0.09
F	60.627	160	62	24.2	1	0	0	0	15	9	0.1	3.8	209	7.05	33	27	56	116	133	69	239	670	10.3	8.3	371	3.5	0.09	180	0.16
F	57.7248	167	57.5	20.6	0	0	0	0	17	8	0.5	4.1	102	8.99	58	12	59	129	58	89	195	237.3	3.6	9.8	101	4.3	0.07	155	0.1
F	72.8569	150	41.5	18.4	0	0	0	0	27	11	0.2	3.7	91	9.25	68	11	103	182	54	58	182	878.1	3.7	10.5	113	10.4	0.03	196	0.12
F	61.3279	150	40.8	18.1	1	0	0	0	17	7	0.5	4	191	6.33	45	29	111	185	146	44	191	532.2	8	10.9	191	3.3	0.09	251	0.06
M	73.4292	162	63.8	24.3	1	0	0	0	11	13	0.3	4.3	117	11.29	64	11	69	144	54	99	211	253.4	5.9	10.2	171	3.6	0.08	251	0.05
F	67.0609	149	54.8	24.6	0	0	0	0	25	31	0.3	3.6	94	9.67	74	11	77	162	54	41	189	508.4	5.6	9.5	134	5.2	0.19	277	0.14
F	73.796	158	69.1	27.6	0	0	0	0	20	9	0.3	4.2	129	11.9	34	33	112	179	163	89	212	833.8	3.4	10.1	153	10.9	0.18	255	0.09
F	65.5852	160	49	19.1	0	0	0	0	16	7	0.5	4	117	8.88	59	11	83	153	53	116	216	1176	4.5	7.4	183	3.8	0.11	291	0.14
M	60.6105	160	57.5	22.4	0	0	0	0	19	10	0.4	4	124	13.2	38	39	115	192	196	71	203	207.2	7.6	11.5	249	4	0.15	243	0.16
M	80.0219	169	70.5	24.6	0	0	0	0	19	10	0.4	4	124	13.2	38	39	115	192	196	133	233	430.9	7.6	11.5	249	11.9	0.22	288	0.04
F	72.0821	152	51.2	22.1	0	0	0	0	16	23	0.3	3.6	92	10.69	33	28	71	132	141	54	182	570.1	6.2	10.8	174	7	0.14	340	0.06
M	37.1581	174	81.7	26.9	0	0	0	0	13	82	0.3	4	148	14.56	34	55	50	139	276	66	207	617.1	7.5	11	199	4.4	0.11	217	0.13
F	65.0294	155	44.5	18.5	0	0	0	0	21	9	0.3	3.1	83	7.04	34	16	86	136	78	39	143	1102	6.7	7.6	135	4.4	0.11	172	0.2
F	60.9747	153	42	17.9	0	0	0	0	21	9	0.4	4.3	160	11.11	86	26	108	220	130	92	258	227.8	5.2	11.3	205	7.2	0.03	215	0.14
M	67.2745	163	62.3	23.4	0	0	0	0	10	11	0.5	3.3	132	13.66	40	40	87	167	201	41	180	367.3	15.3	11.8	184	7.8	0.14	256	0.03
F	53.8398	160	43.2	16.8	1	0	0	0	16	5	0.3	3.7	121	7.42	53	30	112	195	151	44	177	300.2	4.9	9.1	254	3.1	0.06	243	0.12
F	75.0472	150	65	28.8	1	0	0	0	30	33	0.3	3.7	238	10.37	32	36	66	134	181	143	191	1807	11.2	6.6	143	7.4	0.12	316	0.03
M	49.3087	170	61	21.1	0	0	0	0	13	20	0.6	3.6	134	9.58	35	49	77	161	246	81	217	922.1	6	13.5	145	4.4	0.13	274	0.12
M	53.5031	168	58.7	20.7	1	0	0	0	17	22	0.2	3.6	187	11.53	48	9	76	133	46	106	179	1027	6.3	9.4	218	3.4	0.18	224	0.08
M	56.9884	168	61.3	21.7	0	0	0	0	17	4	0.1	3.5	79	12.27	34	36	49	119	180	35	182	129.6	6.1	14.3	86	7.4	0.11	285	0.09
F	39.3347	156	45.3	18.6	0	0	0	0	15	11	0.3	3.9	78	10.09	92	11	64	167	54	57	191	200	8.5	11.5	119	4.8	0.19	199	0.07
M	72.7064	162	51.5	19.6	0	0	0	0	16	8	0.4	3.4	138	8.2	37	24	63	124	120	86	192	1354	3.8	8.2	112	12	0.08	273	0.14
F	71.5209	153	54.6	23.3	0	0	0	0	24	23	0.3	4	103	9.81	50	34	156	240	172	72	215	464.3	7.2	11.1	159	8.1	0.09	176	0.13
F	56.5832	155	40.8	16.9	0	0	0	0	19	10	0.4	3.8	90	9.21	60	16	91	167	82	128	218	527.1	4.9	11.1	206	4.5	0.04	196	0.14
M	70.538	168	66.8	23.6	0	0	0	0	14	9	0.3	4.1	118	13.87	39	18	42	99	92	66	216	410	5.5	10.3	197	5.2	0.11	253	0.11
F	52.2026	150	40.9	18.1	0	0	0	0	20	15	0.1	3.4	182	7.48	55	36	126	217	402	52	169	736	11.8	11.7	150	6.3	0.19	231	0.08
M	93.3196	167	49.7	17.8	0	0	0	0	17	12	0.2	3	158	5.34	48	12	87	147	62	63	247	60.5	7.2	11.8	185	5.3	0.15	193	0.19
F	73.7194	150	42.2	18.7	0	0	0	0	34	13	0.4	4	88	11.05	76	7	47	130	36	41	223	820.8	5.4	8.1	106	9.3	0.11	211	0.1
M	73.5852	170	69.8	24.1	0	0	0	0	17	9	0.3	3.9	175	11.62	57	21	55	133	107	85	257	378.3	6.2	8.7	157	8.8	0.18	318	0.04
M	79.4935	158	74.3	29.7	0	0	0	0	28	19	0.4	3.7	225	8.79	30	57	73	160	287	42	191	429.5	6	10.7	192	5.4	0.13	299	0.1
F	58.0178	149	53.2	23.9	0	0	0	0	20	14	0.6	4	136	10	67	26	103	196	132	59	213	388.1	5.1	10.3	226	5.6	0.07	200	0.15
M	67.3183	170	49	16.9	0	0	0	0	17	10	0.3	4	142	10.47	58	14	85	157	69	39	208	336.1	7.2	10.8	178	14.8	0.18	197	0.17
F	55.7043	160	48	18.7	0	0	0	0	17	13	0.6	3.8	136	11.61	68	15	79	162	74	88	206	470.3	5	11.2	175	8.7	0.11	161	0.17
M	54.6639	170	59	20.4	0	0	0	0	12	18	0.2	3.8	123	8.35	43	35	77	155	177	45	174	567.2	14.4	8.7	321	5.3	0.09	195	0.07
F	58.8528	155	51.6	21.4	1	0	0	0	26	17	0.4	4.1	170	10.03	86	12	94	192	61	46	195	314	4.6	10.3	142	8.7	0.11	185	0.09
F	79.7509	155	56.9	23.6	1	0	0	0	20	12	0.4	2.8	172	7.35	49	16	71	136	80	73	189	393.8	4	11	132	15.4	0.12	315	0.12
M	60.1205	165	44.2	16.2	1	0	0	0	14	13	0.3	3.8	155	8.35	47	14	62	123	72	50	191	764.3	4.5	8	141	7.1	0.04	212	0.11
M	74.4887	165	57.7	21.1	1	0	0	0	15	26	0.6	3.4	108	8.13	46	10	86	142	49	144	216	1070	6.1	7.4	165	5.4	0.09	201	0.1
M	63.3758	159	65.5	25.9	1	0	0	0	34	43	0.8	3.9	212	11.22	31	43	155	229	216	110	210	2538	8.8	10.2	366	9.5	0.15	324	0.09
M	68.9829	175	55.6	18.1	1	0	0	0	6	1	0.3	3.6	313	11.41	32	17	100	149	84	19	205	81.4	5.9	9.4	222	6.3	0.11	214	0.17
F	59.7153	156	55.3	22.7	0	0	0	0	17	6	0.5	3.6	147	11.08	46	20	98	164	102	64	162	479.3	5.3	11.6	247	4.4	0.18	218	0.07
M	66.5873	170	66.5	23	1	0	0	0	15	10	0.3	4	299	9.47	57	32	62	151	158	61	192	472.9	6.4	10.9	157	7.6	0.13	348	0.09
F	57.4428	162	66.1	25.1	0	0	0	0	20	25	0.4	4	139	10.58	38	50	40	117	267	76	226	146	3.9	11.1	151	11.8	0.08	274	0.07
M	76.679	170	63.2	21.8	1	0	0	0	12	10	0.3	3.9	166	11.91	46	35	172	153	176	71	170	279	4.2	8.6	112	8.8	0.11	187	0.16
F	65.2758	160	57.3	22.3	0	0	0	0	15	7	0.4	4.3	154	10.24	54	21	77	152	104	69	207	547.7	7.4	10.5	204	6.8	0.18	247	0.09
F	53.8672	152	44.5	19.2	0	0	0	0	19	24	0.4	4.1	164	10.05	37	46	145	228	228	121	227	1913	6.7	11.6	206	6.9	0.19	254	0.11
M	79.1129	164	59.4	22	0	0	0	0	16	10	0.3	3.9	80	9.84	63	21	81	165	104	77	187	477.1	6.1	10.4	160	3.5	0.17	214	0.06
F	56.2218	150	48.3	21.4	0	0	0	0	31	24	0.5	3.5	203	8.05	47	30	144	221	149	92	171	434.8	3	10.4	63	17.6	0.03	234	0.13
M	72.5996	168	66.4	23.5	0	0	0	0	28	27	0.3	3.7	105	11.31	58	10	76	144	50	59	200	821.7	7.2	11.2	190	15	0.17	218	0.13
M	80.5667	160	52.5	20.5	0	0	0	0	17	16	0.3	2.9	124	5.57	60	11	67	138	53	36	122	489.4	7.9	6.7	85	10.1	0.07	186	0.12
F	60.6379	151.5	42.1	18.3	0	0	0	0	41	21	0.2	3.8	137	9.52	79	12	79	170	61	74	201	335.1	5.2	9.8	186	6	0.15	198	0.1
F	59.7536	154	49.5	20.8	0	0	0	0	11	5	0.3	3.6	127	8.79	32	45	59	136	223	133	224	41.5	5.6	10.7	141	3.5	0.14	200	0.14
F	59.4497	149	38.4	17.2	0	0	0	0	20	9	0.5	4.2	107	8.81	75	12	144	231	61	66	217	335.2	5	12.2	176	5.1	0.14	231	0.07
F	57.0431	158	49.6	19.8	0	0	0	0	18	12	0.3	3.8	136	9.55	58	23	122	203	116	81	224	282.7	5.1	11.3	155	4.7	0.15	259	0.06
M	77.1526	170	73.2	25.3	0	0	0	0	21	20	0.4	3.6	159	11.05	87	16	65	168	79	88	247	283.9	5.4	12	205	12	0.03	221	0.1
M	79.5044	153	52.5	22.4	0	0	0	0	20	20	0.4	3.8	106	11.27	69	13	96	178	65	90	191	776.2	6.9	10.7	131	7.3	0.11	214	0.13
M	31.3128	165	49.9	18.3	1	0	0	0	16	12	0.4	3.8	293	13.24	62	7	38	107	37	181	210	654.3	8.6	9.9	196	7.8	0.04	204	0.07
M	72.0383	166	58	21	0	0	0	0	23	18	0.6	4	110	14.2	67	17	89	173	83	47	188	282.2	7	11.2	173	3.3	0.12	229	0.1
M	75.7782	170	70.1	24.2	1	0	0	0	16	19	0.2	4	166	10.63	28	15	42	85	74	78	208	309.4	6.5	8.8	157	4.4	0.11	226	0.16
F	57.9411	154	63.6	26.8	0	0	0	0	12	3	0.3	3.9	110	9.15	50	30	41	121	150	60	165	374.1	6.1	8.9	166	6.6	0.12	276	0.07
F	60.9144	167	66.3	23.7	0	0	0	0	28	33	0.3	4.2	83	11.86	27	5	199	177	257	69	214	186.5	6.5	10.1	210	5.4	0.15	274	0.1
F	67.4743	157	55	22.3	0	0	0	0	32	19	0.3	3.5	117	8.03	28	16	51	95	80	55	189	613.8	10.8	7.9	226	11.6	0.16	171	0.13
F	46.3491	163	57.6	21.6	0	0	0	0	20	17	0.3	4.1	136	14.08	39	52	126	217	409	104	258	164.8	6.4	11.4	204	5.3	0.11	268	0.12
M	71.4716	169	87	30.4	1	0	0	0		44		3.5	72	9.75						29	186	208.9		8.6		9.3	0.11	251	0.16
F	53.2594	158	40.6	16.2	0	0	0	0	22	10	0.2	3.8	104	9.78	76	25	107	208	127	54	183	775.5	3.6	10.4	80	4	0	208	0.08
M	57.9877	164	45.5	16.9	0	0	0	0	13	12	0.4	4.2	121	11.31	67	12	77	156	59	82	179	406.6	3.7	11	102	6.8	0.13	224	0.1
M	64.7995	168	55.2	19.5	1	0	0	0	34	27	0.3	3.5	125	13.31	66	27	53	146	137	102	198	419.5	5	9.9	162	6.8	0.04	201	0.09
M	83.6112	160	48	18.7	1	0	0	0	21	13	0.3	3.4	82	8.53	52	7	49	108	34	64	193	391.2	4.6	10.4	95	7.7	0.14	180	0.17
M	79.7864	155	52.4	21.8	1	0	0	0	12	8	0.1	4.2	154	12.04	34	55	33	122	274	64	194	434.4	7.2	11.5	129	5.5	0.05	244	0.13
F	61.1335	165	60.4	22.1	0	0	0	0	17	8	0.2	3.9	91	13.81	65	22	122	209	110	73	188	588.8	3.8	9.7	142	4.6	0.13	273	0.09
M	62.6119	163	59.2	22.2	1	0	0	0	9	5	0.3	3.8	111	11.17	43	12	140	195	58	94	170	461	6.9	9.7	179	3.5	0.03	240	0.07
F	70.5544	154	51.3	21.6	1	0	0	0	24	10	0.3	3.7	303	8.47	33	38	64	135	191	57	192	643.2	10.7	9.4	264	9.9	0.08	272	0.04
F	82.7598	145	39.6	18.8	0	0	0	0	21	6	0.3	2.2	185	4.08	34	23	85	142	114	31	109	801	6	8.9	86	15.6	0.09	205	0.18
M	69.9302	172	47.7	16.1	0	0	0	0	27	25	0.4	3.8	95	9.86	60	11	50	121	57	50	192	395.6	5.8	11.2	101	5.3	0.15	190	0.12
F	74.4038	155	45.7	19	1	0	0	0	11	21	0.3	3.3	338	8.09	34	12	38	84	61	30	112	750.9	11.8	10.6	384	5.6	0.09	235	0.09
F	57.5058	158	60.2	24.1	1	0	0	0	21	6	0.6	3.8	166	8.45	61	10	41	112	51	31	290	23.2	9	9.5	123	22.3	0.16	270	0.15
F	63.9097	160	50.5	19.7	0	0	0	0	21	18	0.5	4.1	81	10.35	66	21	117	204	104	60	187	302.7	7.2	10.2	225	3	0.2	246	0.09
F	71.7344	160	53.5	20.8	0	0	0	0	13	10	0.3	3.8	119	11.03	39	21	79	139	107	54	236	25.7	6.6	9.9	220	4.6	0.09	215	0.12
F	82.1985	150	41.4	18.4	0	0	0	0	21	10	0.4	4.3	134	9.05	49	15	80	144	77	47	191	257.1	5.5	12.3	198	6.6	0.09	172	0.14
F	42.5188	157	49.8	20.2	0	0	0	0	11	5	0.2	4.2	136	12.35	59	26	113	198	129	45	157	261.2	4	11.1	155	5.1	0.1	225	0.17
F	62.6037	152	44.3	19.1	0	0	0	0	15	10	0.3	4.1	98	9.67	62	25	92	179	126	68	195	331.3	5.3	10.6	249	3.3	0.03	200	0.13
M	84.1205	159	53.7	21.2	0	0	0	0	15	47	0.4	3.5	87	11.21	36	20	100	156	101	130	201	576.3	6.7	10.9	125	9.1	0.12	229	0.07
F	54.8118	158	48.1	19.2	0	0	0	0	18	15	0.4	4.2	135	10.57	54	21	96	171	105	88	205	603.6	3.5	10.6	198	12.3	0.2	258	0.18
F	62.2615	158	46.5	18.6	0	0	0	0	14	8	0.3	3.7	73	10.97	100	10	84	194	48	89	214	233.2	5.7	10	169	4.4	0.07	223	0.09
M	76.2218	168	67.8	24	0	0	0	0	15	14	0.3	4.5	111	14	50	22	80	152	111	143	235	265.7	5	12.8	109	9.2	0.1	164	0.23
F	56.5476	148	46.6	21.2	0	0	0	0	18	8	0.3	3.7	95	10.14	37	28	100	165	139	32	170	511.1	5.5	12.1	229	6.8	0.07	256	0.12
F	77.117	156	49.6	20.3	0	0	0	0	25	11	0.3	3.9	88	8.61	53	23	84	160	113	111	224	287	6.1	10.8	243	4.1	0.09	232	0.17
F	78.8337	160	57	22.2	0	0	0	0	27	31	0.3	4.5	118	9.71	33	66	62	161	330	118	272	588.1	9.2	11.1	231	5.4	0.13	249	0.06
M	66.5818	170	76.5	26.4	0	0	0	0	26	17	0.3	4	146	14.93	35	42	64	141	212	107	233	138.2	5.1	13.2	144	11	0.13	295	0.12
M	21.5277	147	42.1	19.4	0	0	0	0	14	8	0.5	3.8	104	11.5	39	10	47	96	51	39	153	1317	8.6	11.7	246	3.5	0.09	132	0.14
M	57.0897	163	63	23.7	1	0	0	0	25	26	0.2	4.1	135	11.72	39	37	97	173	183	47	168	375.9	7	11.3	183	5.3	0.06	235	0.09
M	74.4504	168	49.6	17.5	0	0	0	0	19	19	0.2	3.5	114	9.6	64	11	135	210	55	58	167	157.1	8.8	12	227	10.9	0.14	227	0.12
M	67.3457	170	60.8	21	0	0	0	0	20	13	0.2	3.3	112	11.83	50	13	64	127	65	82	173	685.7	4.8	10.5	177	6.3	0.11	260	0.17
F	72.783	157	45.5	18.4	0	0	0	0		17		4.1		8.86						58	186	1637				5.6	0.07	143	0.04
M	71.9097	162	45.5	17.3	0	0	0	0	20	6	0.3	3.9	124	12.42	77	11	88	176	53	46	178	297.2	4.5	9.2	179	5.2	0.12	200	0.13
M	56.6352	160	65.9	25.7	1	0	0	0	9	9	0.2	4	125	12.2	34	78	116	228	390	54	189	357	7.5	10.1	227	3.2	0.14	244	0.09
F	78.2505	150	49.4	21.9	0	0	0	0	17	3	0.1	3.7	147	6.28	55	15	77	147	74	66	194	1023	2.8	8.3	157	11.6	0.12	184	0.2
F	51.269	157	55.2	22.3	0	0	0	0	28	12	0.4	4.2	148	11.01	53	12	70	135	61	48	184	320.5	6	10	157	4.2	0.14	220	0.1
F	78.653	158	52.2	20.9	0	0	0	0	17	8	0.5	3.9	100	7.88	50	24	71	145	118	61	187	369	4.8	10.1	174	3.2	0.09	214	0.16
F	61.3854	153	54	23	0	0	0	0	38	32	0.2	3.9	93	11.06	41	36	123	200	180	70	203	397.4	6.5	11.3	246	4.4	0.07	250	0.04
F	70.3436	163	54	20.3	0	0	0	0	16	13	0.4	4.1	91	10.27	63	12	122	197	62	91	210	321.4	6.4	11.6	195	5.3	0.17	240	0.12
F	80.0411	156	58.4	23.9	1	0	0	0	16	11	0.2	3.8	204	8.57	42	28	66	135	149	74	217	778.5	5.1	9.4	167	6.3	0.08	246	0.04
F	59.3703	160	52	20.3	0	0	0	0	24	14	0.3	3.6	315	10.35	31	65	70	188	354	50	247	27.6	5.1	14.7	109	19.1	0.19	305	0.07
M	76.9254	160	50.3	19.6	0	0	0	0	17	12	0.4	3.6	238	9.03	47	13	91	151	82	73	195	216.2	4.1	10.1	122	6.3	0.11	196	0.15
F	75.0527	156	54	22.1	0	0	0	0	20	13	0.2	3.7	135	8.37	73	24	101	183	95	80	178	605.9	5.3	10.9	188	4.8	0.17	332	0.09
F	59.6742	163	83	31.2	0	0	0	0	18	20	0.4	4.5	109	13.92	44	55	148	200	332	92	277	642.2	6.7	10.8	249	5.9	0.17	265	0.13
F	61.963	153	40.3	17.2	0	0	0	0	12	10	0.3	4	173	10.31	67	13	69	152	121	30	236	24.6	4	11.9	189	16.6	0.08	217	0.11
F	41.6153	163	57.5	21.6	0	0	0	0	23	28	0.7	4	91	11.46	56	26	86	175	192	86	206	522.8	4.4	10.2	103	6.3	0.03	264	0.06
F	76.0958	159	51.6	20.4	0	0	0	0	17	11	0.5	4.1	99	10.49	63	12	53	136	41	105	183	630.5	7.4	10.7	153	4.4	0.11	234	0.04
F	54.4887	161	49.3	19	1	0	0	0	22	11	0.2	4.2	135	12.26	47	25	57	138	139	57	192	506.7	3.9	11.5	126	4.4	0.16	267	0.09
M	76.1259	165	64.3	23.6	1	0	0	0	17	16	0.3	3.9	180	12.77	63	16	103	154	79	41	274	48	6	13.2	245	6.1	0.15	254	0.04
M	51.6824	161	65.4	25.2	0	0	0	0	11	10	0.4	4.2	152	15.17	52	36	111	172	280	82	202	315.6	4	10.4	185	3.5	0.11	177	0.11
M	39.8823	175	63.8	20.8	0	0	0	0	14	12	0.2	3.7	102	11.94	59	8	47	123	44	67	175	292.7	5.7	9.7	159	5.7	0.07	175	0.13
F	80.5695	155	36.9	15.3	0	0	0	0	21	14	0.6	3.3	97	3.55	51	10	57	107	33	28	123	411.8	3.7	9.1	103	16.8	0.05	199	0.15
F	57.3498	155	42.8	17.8	1	0	0	0	17	11	0.7	3.9	214	6.54	30	20	86	163	53	38	192	480.8	4.1	9	151	13.5	0.12	195	0.17
F	60.5969	151	50.4	22.1	0	0	0	0	20	13	0.2	3.5	136	6.07	61	24	80	179	167	90	168	391	3.3	10.9	149	6.4	0.06	296	0.18
F	56.1916	160	57	22.2	0	0	0	0	18	20	0.3	4.2	87	10.75	44	35	58	148	140	60	198	515.2	8.9	10.7	316	4.6	0.11	199	0.12
F	66.0671	158	45.8	18.3	0	0	0	0	31	36	0.2	3.7	134	9.82	42	43	93	129	223	61	186	736.8	9.4	10.4	122	10.4	0.14	203	0.16
M	51.2635	172	55.2	18.6	0	0	0	0	15	8	0.2	3.4	152	13.45	50	26	122	180	105	70	194	462.8	10.3	11.1	226	3.6	0.08	222	0.12
F	73.4401	150	55.9	24.8	1	0	0	0	27	29	0.4	3.8	259	9.65	38	47	119	201	374	105	283	690.1	8.5	11.3	217	5.8	0.14	334	0.05
F	50.2094	152	50.1	21.6	1	0	0	0	19	17	0.2	3.8	185	7.24	46	28	102	169	180	38	153	416	7.4	11	180	4.9	0.12	303	0.08
F	82.4997	151	54	23.6	1	0	0	0	20	9	0.3	3.8	346	8.2	71	9	61	133	55	36	163	421.5	5.2	10.5	164	6.3	0.11	217	0.12
F	42.4011	151	39	17.1	1	0	0	0	17	20	0.2	3.8	163	11.61	58	13	65	142	48	41	183	492.9	10.5	11.6	227	7.3	0.1	194	0.14
M	55.8248	164	73	27.1	1	0	0	0	13	10	0.2	3.9	164	15.62	37	14	66	120	104	38	178	392.2	6.5	9.6	146	4.7	0.06	250	0.1
M	53.2841	160	48.1	18.7	1	0	0	0	67	38	0.5	3.3	37	7.2	41	20	36	104	59	58	146	514.2	6	8.8	281	17.1	0.12	221	0.11
M	78.8665	165	60.6	22.2	0	0	0	0	15	10	0.1	3.8	152	10.6	44	34	59	117	92	57	194	223.3	7.8	10.8	162	9.1	0.1	230	0.04
F	73.0349	165	45.4	16.6	0	0	0	0	30	28	0.3	4.1	122	9.61	60	16	64	135	139	67	198	491.9	5.2	10.7	186	4.7	0.06	204	0.09
F	53.4401	158	50.6	20.2	0	0	0	0	17	12	0.4	4.3	91	9.95	54	16	75	147	41	44	183	366.2	5.2	10.2	153	5.7	0.05	232	0.06
F	63.8604	155	51.3	21.3	0	0	0	0	26	23	0.3	4.2	254	8.53	56	65	66	230	236	78	235	699.5	4.4	11	237	6.6	0.11	250	0.08
M	72.9637	165	57.5	21.1	1	0	0	0	33	33	0.6	3.9	137	8.64	24	19	77	135	85	81	206	590.4	5	9.7	119	11.8	0.09	226	0.14
M	50.8172	173	64.9	21.6	0	0	0	0	19	23	0.4	4.3	88	12.22	38	18	76	154	164	64	197	582.8	3	11	106	7.8	0.09	221	0.14
M	60.7064	166	66.1	23.9	0	0	0	0	15	12	0.3	4.3	110	12.49	35	41	98	189	129	51	192	566.2	5.7	9.7	292	4.7	0.11	273	0.1
F	65.6838	152	45.3	19.6	0	0	0	0	23	14	0.3	4.3	113	9.68	77	20	86	190	214	76	213	570.8	7.2	10.9	267	5.7	0.05	176	0.15
F	70.3792	155	59.2	24.6	1	0	0	0	12	11	0.5	3.9	277	8.92	64	12	84	167	111	83	236	386.8	9.1	9.6	156	7.6	0.11	198	0.15
F	35.5948	170	50.6	17.5	0	0	0	0	26	20	0.7	4.1	123	8.18	43	7	158	263	48	175	278	399.8	5.6	9.3	135	10.9	0.07	238	0.12
M	56.3231	167	73.5	26.3	1	0	0	0	9	9	0.3	4.1	227	13.84	25	82	77	188	306	43	198	276.1	9.4	11.3	203	3.9	0.11	271	0.13
M	64.1834	177	68.9	21.9	0	0	0	0	18	14	0.5	4	131	11.38	56	16	89	159	71	81	161	494.8	3.3	10.5	126	6.3	0.19	197	0.2
F	58.8255	156	62	25.4	0	0	0	0	22	10	0.4	4.2	111	10.62	36	41	113	207	124	57	190	597.4	7.5	10.5	194	5.3	0.11	278	0.05
F	82.2149	167	56	20	0	0	0	0	19	12	0.2	3.4	106	10.45	46	30	150	204	90	71	208	457.1	5.1	11	195	7.6	0.2	249	0.1
F	56.2382	165	50	18.3	0	0	0	0	14	6	0.4	4.1	82	9.09	63	14	80	160	59	56	182	329.3	4.7	10.9	161	2.9	0.1	217	0.1
M	72.5257	165	51.3	18.8	0	0	0	0	14	10	0.3	3.8	119	11.62	50	48	129	198	105	40	180	577.8	8.4	9.8	293	7.7	0.14	241	0.15
F	76.3395	160	54.6	21.3	1	0	0	0	6	8	0.2	3.8	154	7.86	56	48	82	185	259	73	178	534.9	7.9	10.9	222	3.3	0.18	246	0.09
M	73.629	177	73	23.3	1	0	0	0	30	11	0.4	3.8	173	10.73	46	14	65	144	62	53	202	321.6	7.8	8.8	133	9.6	0.13	253	0.17
F	47.6715	156	56.2	23	0	0	0	0	20	16	0.4	4.3	118	11	55	21	71	162	162	126	232	671.2	4.9	11.6	168	4	0.12	241	0.11
F	69.0623	156	53	21.7	0	0	0	0	18	10	0.3	3.7	98	7.65	64	16	136	207	60	38	184	148.9	3.6	9.2	179	4.5	0.04	226	0.12
M	63.3429	167.5	67.1	23.9	0	0	0	0	29	39	0.5	4	200	12.01	29	29	95	153	145	85	177	877.5	8.2	10.9	176	3.7	0.14	249	0.1
M	86.3628	167	69	24.7	1	0	0	0	11	8	0.4	3.7	299	10.15	38	13	93	144	67	59	227	40.3	10.9	12.8	248	5.3	0.09	280	0.1
M	62.2204	167	67.5	24.2	0	0	0	0	21	24	0.4	4	135	11.69	51	21	65	137	105	50	196	392.3	8	10.1	149	9.2	0.05	165	0.12
F	40.5311	168	72.5	25.6	0	0	0	0	10	8	0.4	4.4	107	11.05	33	52	72	176	181	67	173	573.7	4.9	10.2	155	6.8	0.15	302	0.13
F	59.2033	150	51.9	23	0	0	0	0	16	17	0.4	4	97	12.09	26	22	104	195	225	68	198	414	5.6	8.8	87	8	0.18	268	0.07
F	32.4983	150	38.6	17.1	0	0	0	0	10	7	0.3	4	88	9.94	49	18	104	173	99	68	196	251.4	6.4	11.8	206	5.4	0.13	215	0.15
M	61.4483	173	59.7	19.9	1	0	0	0	9	10	0.2	3.6	85	15.45	62	10	49	122	67	117	198	459	3.7	10	80	8.8	0.15	192	0.15
M	69.4073	171	78.5	26.8	1	0	0	0	19	16	0.4	4.1	204	13.28	53	21	55	146	139	68	184	646.1	5.1	11	175	4.4	0.09	267	0.08
F	54.256	155	56.2	23.3	1	0	0	0	13	11	0.1	3.8	255	12.05	44	61	7	179	260	56	202	216.2	6.8	9.8	235	5.9	0.15	260	0.08
M	83.6961	172	63.9	21.5	0	0	0	0	11	14	0.7	3.8	105	8.48	50	16	104	183	97	80	206	486.5	5.9	11.6	116	7.5	0.16	284	0.08
F	84.8049	150	47.3	21	0	0	0	0	20	12	0.2	3.9	210	8.6	51	32	195	165	118	63	263	107.3	8.5	10	203	3.3	0.12	204	0.19
M	83.4387	166	59	21.4	1	0	0	0	37	34	0.5	4	158	11.56	59	14	66	114	82	69	213	648.7	4.8	10.9	80	27.7	0	186	0.07
F	55.6194	158	47.8	19.1	0	0	0	0	18	14	0.9	4.1	79	10.7	71	27	91	185	95	115	213	412.2	4.8	10.3	146	5.3	0.17	140	0.19
F	60.8077	154	46.5	19.6	1	0	0	0	15	10	0.1	3.7	68	9.16	68	40	114	198	138	46	165	442.4	8.9	9.9	288	3.8	0.2	230	0.17
F	65.6701	159	34.9	13.8	0	0	0	0	34	24	0.5	4.3	136	9.11	61	10	84	155	48	71	197	469.3	3.8	10.5	158	4.9	0.11	158	0.19
M	82.2341	170	62.3	21.5	1	0	0	0	18	9	0.4	3.3	153	6.13	24	22	41	80	144	41	154	400	8.8	9.6	151	3.8	0.14	284	0.05
F	67.6988	154	49.5	20.8	1	0	0	0	15	14	0.4	4.1	95	9.05	47	73	125	263	142	84	238	737.6	8	10.4	236	6.2	0.13	227	0.08
M	64.3641	168	81.1	28.7	0	0	0	0	18	21	0.2	4	147	13.98	27	77	39	153	484	65	203	231.2	8.2	12.3	198	9.6	0.11	374	0.01
M	59.2115	163	67.5	25.4	0	0	0	0	20	17	0.2	3.5	132	13.82	39	33	95	174	254	23	269	18.9	6.2	12.2	191	24.8	0.17	238	0.13
M	54.6064	162	65.2	24.8	1	0	0	0	14	8	0.4	3.7	194	8.58	42	20	83	145	90	34	182	776.4	9.5	9.3	215	14	0.04	173	0.09
F	52.3258	155	59.5	24.7	0	0	0	0	18	19	0.5	4.2	266	9.68	32	61	90	173	279	44	248	459	8.8	8.7	271	6.8	0.1	320	0.08
M	70.423	157	57.6	23.3	1	0	0	0	30	20	0.4	3.1	129	11.08	34	11	45	90	57	58	194	254.7	5.8	9.6	65	14.4	0.09	150	0.19
F	57.013	158	63.2	25.3	1	0	0	0	85	55	0.3	3.2	124	8.8	42	45	91	109	110	60	285	767.3	6.7	10.4	256	8.4	0.09	203	0.11
F	51.948	147	42.8	19.8	0	0	0	0	37	92	0.1	4	134	10.98	64	36	226	353	206	82	212	853.3	7.5	10.4	225	7.2	9	168	14
F	66.1574	164	58.8	21.9	0	0	0	0	16	7	0.1	3.8	134	11.32	35	22	95	151	209	35	178	657.6	6.6	10.1	162	6.2	11	282	5
F	35.4771	163	47	17.6	0	0	0	0	13	5	0.2	3.9	126	11	66	21	50	140	71	71	205	110.6	4.5	12.1	205	5.1	0.18	165	0.13
F	84.909	160	47.2	18.4	0	0	0	0	17	8	0.4	3.7	98	8.47	48	11	67	121	54	30	193	41.3	4.6	10	203	4.9	0.12	192	0.11
M	76.2108	165	58.1	21.3	0	0	0	0	10	9	0.5	3.8	164	10.57	43	22	101	189	98	53	252	29.8	6.1	11.5	195	12	0.18	237	0.21
M	72.7091	170	83.5	28.8	1	0	0	0	27	18	0.4	4	274	9.77	51	19	68	128	111	31	159	697.9	7.2	10.8	177	8.7	0.18	285	0.08
M	74.13	156	66.5	27.3	1	0	0	0	25	10	0.6	3.9	151	9.41	18	33	75	134	185	67	221	478.6	6.1	10.4	196	9	0.07	299	0.13
F	59.8357	165	58.2	21.3	0	0	0	0	22	22	0.3	3.9	83	11.06	83	20	77	196	159	140	204	960.1	8.9	11	223	3.3	0.09	177	0.15
M	84.063	157	46.3	18.7	0	0	0	0	18	7	0.6	3.8	134	7.45				210	108	119	209	705.4	7	12.8	233	9.2	0.11	232	0.13
F	54.6502	155	51.8	21.6	0	0	0	0	20	8	0.2	4.2	119	10.55	33	36	95	179	299	53	266	416.7	9.9	10.5	286	7.7	8	286	10
F	74.0534	152	45.3	19.6	0	0	0	0	24	22	0.2	3.8	152	7.12	70	57	106	223	147	43	294	29.3	6.2	11.2	187	8	5	186	17
F	44.011	163	54.5	20.5	0	0	0	0	15	8	0.1	3.8	223	11.36	48	42	97	210	389	56	197	139.1	5.4	11.2	193	4.8	5	173	18
M	59.4689	163	71.5	26.9	0	0	0	0	22	18	0.3	4.3	88	15.77	33	52	87	173	293	85	243	381.4	5.6	11.2	245	4.9	14	203	15
M	28.0137	156	57.5	23.6	0	0	0	0	32	23	0.1	3.7	118	21.97	27	50	49	123	97	46	167	647.1	5.2	11.5	136	10.4	4	168	11
F	69.974	149	55.8	25.1	0	0	0	0	16	15	0.1	3.6	113	8.74	77	17	110	212	110	92	229	155.3	8.2	10.8	253	3.7	8	209	13
F	67.3593	150	35.5	15.8	0	0	0	0	14	5	0.2	3.6	107	7.68	56	20	127	176	91	44	165	509.3	5.1	9.1	115	7.9	19	145	11
F	62.5626	160	48.7	19	0	0	0	0	5	7	0.2	4.1	144	15.8	37	35	110	195	253	57	236	71.6	8.8	11.8	305	6.6	6	336	8
M	57.8371	無法站立	64.6	X	0	0	0	0	15	12		3.3	93	10.32						20	185	462.9	8.1	10	210	3.5	6	212	11
M	54.0205	168	63.4	22.4	0	0	0	0	21	8	0.1	3.5	137	11.25	34	64	88	205	156	92	199	216.3	3.6	8.7	277	6	11	298	4
M	55.5729	170	62	21.4	0	0	0	0	10	10	10	3.9	83	11.91	45	19	102	156	162	85	192	716.5	6.6	9.6	169	4.4	5	190	17
M	27.603	170	51.4	17.7	0	0	0	0	6	3	0.4	4.3	119	11.32	42	10	66	107	39	71	198	417.2	5.3	8.8	221	4.5	6	191	15
F	48.1123	160	56.8	22.1	0	0	0	0	13	11	0.2	4.2	92	16.75	72	26	111	181	135	102	296	87.7	5.9	10.5	321	3.3	11	268	10
F	53.6016	161	53	20.4	0	0	0	0	17	12	0.4	4.2	98	10.53	79	14	47	133	81	159	255	61.6	4.9	10.4	210	2.8	11	167	8
F	69.9822	150	48.2	21.4	0	0	0	0	18	11	0.6	4.3	152	9.35	88	23	95	210	156	77	264	91	3.1	10.7	116	4.4	11	230	7
F	66.1437	159	51	20.1	1	0	0	0	19	11	0.2	3.7	154	7.77	29	57	54	141	212	25	183	806.9	11	8.3	184	5.4	12	231	7
M	63.4196	173	55.5	18.5	0	0	0	0	14	17	1.4	3.5	159	10.48	38	10	96	122	37	36	173	421.2	4.6	10.4	108	29.9	13	135	19
F	54.6311	160	55.5	21.6	1	0	0	0	48	55	0.3	3.9	156	6.81	42	18	84	104	56	47	175	1070	5.1	9.5	183	5.6	8	169	29
F	52.9281	151.4	61.7	26.91	1	0	0	0	13	15	0.3	4	166	11.15	60	26	125	320	460	100	305	46.6	12.8	12.2	156	2.7	0.19	251	0.07
F	79.321	153	65	27.77	0	0	0	0	9	7	0.4	3.9	97	7.63	41	36	55	128	133	42	175	172.6	5.3	11.3	212	8.2	0.13	323	0.11
F	49.588	154.8	46.2	19.28	1	0	0	0	14	10	0.2	4	79	12.59				135	39	39	179	408.9	6	8.8	180	6.8	0.1	202	0.08
M	75.0007	172	55.3	18.6	1	0	0	0	14	3	0.3	3.8	180	9.77	47	24	70	147	102	60	206	116.2	5.7	11	131	12.3	16	253	18
F	56.0219	153	62.1	26.5	0	0	0	0	21	25	0.2	4.4	108	11.89				158	253	69	217	417.4	5.9	11.9	205	6	15	356	4
M	59.2498	174	81.3	26.8	0	0	0	0	17	17	0.2	4.5	118	13.16	33	32	97	188	116	69	220	629.8	6.3	11.9	180	6.6	3	223	9
F	54.0014	157	55.3	22.4	0	0	0	0	19	23	0.7	3.7	177	11.79	48	19	71	120	51	48	265	289.2	6.3	9.4	141	13.6	18	192	6
F	37.9411	158	53.8	21.5	0	0	0	0	16	16	0.2	3.7	128	8.07	50	9	116	168	48	50	188	364.1	8.6	10.5	274	4.3	19	211	26
M	55.7454	168	70.2	24.8	0	0	0	0	24	31	0.3	4	136	13.31	58	26	163	246	442	56	233	282	7.7	11.9	153	5.1	14	294	16
M	60.6051	160	45.4	17.7	0	0	0	0	12	8	0.3	3.7	117	7.4	37	22	108	189	201	33	134	999.2	19.2	9.1	331	4.2	9	196	15
F	60.1177	153	47.9	20.4	0	0	0	0	13	14	0.4	4.1	87	9.3	82	9	96	186	54	99	216	227.2	5.2	11.6	208	4.4	11	230	7
M	35.3949	161	50	19.2	0	0	0	0	37	23	0.2	3.9	83	9.98	31	14	93	120	126	101	189	601.2	6.7	10.7	146	7.2	14	195	15
F	73.4182	156	48.7	20	0	0	0	0	16	6	0.3	3.8	126	6.68	56	19	200	260	81	21	183	195.9	10	10.1	198	5.9	7	177	17
F	79.8138	148	39.2	17.8	0	0	0	0	30	13	0.1	2.8	164	6.41	17	14	64	81	65	102	166	1435	7.8	10.9	200	11.8	1	193	17
M	66.4805	160	58.4	22.8	1	0	0	0	19	12	0.1	4.2	285	8.36	33	46	97	180	332	41	227	617.2	11.1	9.2	233	6.1	8	283	5
F	73.5168	148	42.8	19.5	0	0	0	0	46	22	0.1	3.6	137	7.39	30	29	94	164	163	50	183	467.1	3.8	10.7	210	9.3	16	246	9
M	59.7043	166	58.8	21.3	0	0	0	0	24	18	0.3	4.1	161	11.94	42	31	77	181	297	61	222	430.7	6.5	11.2	169	3.2	9	217	16
M	43.7344	169	71.1	24.8	0	0	0	0	16	13	0.2	4.1	116	13.13	40	21	101	165	79	59	243	70.4	5.2	9.5	198	6.3	17	207	14
F	62.2341	163	59.4	22.3	0	0	0	0	16	12	0.3	3.8	152	10.8	45	30	95	178	132	46	190	519	5.9	11.6	166	13.1	15	206	13
M	48.8433	166	63.4	23	0	0	0	0	6	10	0.3	4.1	151	13.17	35	17	104	165	105	45	232	485.5	6	10.5	153	5.8	12	241	9
F	69.0541	150	52.6	23.3	1	0	0	0	20	11	0.2	4.2	138	11.9	39	44	97	183	197	71	229	404.8	6.6	11.5	158	3.4	9	216	10
F	68.2053	147	56.3	26	0	0	0	0	16	12	0.1	3.9	109	9.68	30	59	98	190	494	59	189	712.6	8.2	9.9	266	4.9	6	250	14
F	60.5613	153	61.7	26.3	1	0	0	0	17	11	0.2	3.6	175	11.19	38	41	119	239	197	49	188	80.7	8.5	11	220	6.3	14	285	4
F	60.4956	156	53	21.7	0	0	0	0	15	12	0.4	3.9	126	9.65	60	27	119	194	147	54	240	233.1	5.2	11.2	132	5.3	8	230	12
F	62.9733	156	51	20.9	0	0	0	0	19	13	0.2	4.6	112	9.97	39	71	164	214	116	121	301	532	4.9	10.1	220	6.5	14	243	15
M	63.7235	170	77.5	26.8	1	0	0	0	21	17	0.3	4.4	335	12.23	25	37	90	146	342	50	266	337.7	9.7	12	125	14.9	17	268	9
F	57.024	152	54.4	23.5	0	0	0	0	33	32	0.2	4.1	80	9.72	45	16	121	172	88	68	198	343.3	7.6	11.2	283	6.1	11	239	5
M	59.5236	165	65.2	23.9	0	0	0	0	24	15	0.3	4.3	169	8.81				121	48	44	259	81.3	7.7	10.7	164	4	8	253	13
F	67.8084	156	40.7	16.7	0	0	0	0	19	5	0.4	3.5	94	4.65	50	13	94	140	48	41	201	111.4	4.9	8.1	210	20	13	167	20
M	33.4784	165	52.4	19.2	0	0	0	0	18	16	0.3	4.5	92	14.79	47	24	67	143	63	50	193	446.4	3.8	9.3	118	6.3	10	201	18
M	52.2245	169	61.9	21.6	0	0	0	0	20	5	0.2	3.7	111	13.85	33	22	73	143	82	77	238	595.4	7.1	7.8	112	4.9	6	224	17
M	43.4716	162	64.2	24.4	0	0	0	0	13	5	0.4	4.2	102	14.92	48	32	77	151	126	25	316	15.9	6.4	10.5	229	6.6	14	235	11
M	56.3149	166	69	25	1	0	0	0	9	5	0.3	3.5	215	10.32	32	26	69	116	69	30	258	15.1	4.7	11	152	6.7	12	220	22
F	70.1684	164	59.9	22.2	1	0	0	1	33	35	0.3	3.7	93	8.6	60	20	64	144	99	142	165	812.6	4.8	9.5	85	3.5	0.06	189	0.15
M	47.258	167	61	21.8	0	0	0	1	11	8	0.5	4.1	176	15.34	51	10	84	145	50	62	176	645.1	4.5	10.6	151	4	0.15	192	0.08
F	47.937	161	64.3	24.8	0	0	0	1	14	12	0.3	4.2	86	10.87	60	21	99	180	103	50	194	475.1	6.2	10.7	214	3.4	0.12	200	0.15
F	54.7844	164	54	20	0	0	0	1	20	8	0.4	3.9	115	13.16	55	21	108	184	105	65	195	297.8	6	10.7	190	7.9	0.13	235	0.13
F	74.8118	149	52.5	23.6	0	0	0	1	13	13	0.3	4	87	7.68	63	26	81	170	131	73	201	706.6	4.7	11.1	172	5.7	0.18	288	0.09
F	64.2574	160	45.3	17.6	1	0	0	1	13	9	0.4	4.4	287	10.64	29	43	25	97	215	169	267	810.6	6.3	6.5	65	5.4	0.11	250	0.12
M	68.1396	178	60.2	19	0	0	0	1	18	15	0.3	3.7	157	11.34	33	52	128	213	262	59	178	350.9	5.1	10.7	195	3.8	0.08	186	0.08
M	79.9973	154	54.5	22.9	0	0	0	1	19	20	0.2	4.2	101	12.59	46	18	104	168	88	38	237	278.1	9.8	11.1	218	5.2	0.06	203	0.12
F	66.5462	166	73.1	26.5	0	0	0	1	14	9	0.4	3.8	146	11.47	38	29	87	154	145	61	173	489.5	4.9	9.4	126	5	0.1	251	0.12
M	53.4839	173	92	30.7	1	0	0	1	19	13	0.3	3.6	388	12.58	31	28	68	127	142	71	200	389.9	5.2	10.8	153	4.7	0.15	248	0.13
M	57.6947	163	64.8	24.3	1	0	0	1	37	18	0.3	4.3	123	15.13	43	20	68	131	99	107	241	361.7	9.4	11.4	197	3.6	0.14	197	0.12
F	57.2266	150	40.6	18	0	0	0	1	16	6	0.4	3.5	140	6.9	51	18	74	143	92	68	195	516.6	3.9	11	179	9.3	0.06	256	0.12
F	59.499	152	39.1	16.9	0	0	0	1	28	11	0.3	4.5	84	8.52	48	30	56	134	152	50	257	333.2	5.1	9.5	202	5.3	0.02	243	0.08
F	59.6277	164	63.8	23.7	0	0	0	1	19	15	0.2	3.9	139	7.75	51	38	88	177	189	84	238	578.2	12.6	13.1	219	9.1	0.15	242	0.1
F	65.4757	160	63.5	24.8	0	0	0	1	16	11	0.2	4	104	10.01	38	34	81	153	168	55	171	462.5	6.8	12.1	130	6.8	0.16	294	0.08
F	61.41	154	51.8	21.8	0	0	0	1	31	16	0.7	2.9	110	10.9	46	23	94	163	115	118	202	1181	5.3	10.2	92	6.6	0.12	243	0.13
F	67.384	153	49.4	21.1	1	0	0	1	13	15	0.2	3.5	250	10.87	38	45	91	174	223	47	188	1328	8.2	9.7	150	6.3	0.16	263	0.12
F	52.0383	169	63.8	22.3	1	0	0	1	23	32	0.3	4.1	97	11.45	48	27	73	148	135	61	250	771.2	6.6	11.6	130	7.5	0.05	324	0.12
F	57.5524	158	56.9	22.7	0	0	0	1	15	36	0.3	4.2	97	10.43	38	45	117	200	224	84	219	490.7	8.6	10.6	227	4.9	0.14	203	0.11
F	79.0828	160	50.2	19.6	0	0	0	1		57		3.3		8.42						36	191	256.5		7.9		6.6	0.05	184	0.14
F	87.8056	152	47	20.3	0	0	0	1	41	25	0.2	3.4	134	9.25	33	35	19	87	176	42	194	647.6	8.8	8.8	347	8.2	0.13	264	0.13
M	69.5359	177	76.7	24.4	1	0	0	1	13	8	0.8	3.9	107	12.18	69	17	117	203	85	49	182	475.5	4.5	9.1	161	4.2	0.14	238	0.16
M	78.2724	168	68.8	24.3	1	0	0	1	20	22	0.4	4.1	303	5.49	32	68	69	169	340	71	232	523.3	6.8	11.4	206	7.9	0.07	343	0.02
M	61.6099	174	77.8	25.6	0	0	0	1	14	32	0.2	3.8	117	16.31	39	12	28	79	61	67	163	345.8	4.1	11.1	111	8.6	0.07	286	0.12
F	62.6858	160	60.5	23.6	1	0	0	1	14	9	0.3	3.4	295	9.86	39	39	91	169	194	50	155	1322	10	9.4	218	4.5	0.07	298	0.06
M	63.2361	165	61.5	22.5	0	0	0	1	26	14	0.6	3.8	178	12.85	38	19	86	143	96	90	362	32	6.2	11.5	147	8.9	0.04	248	0.08
M	81.9439	168	72.4	25.6	0	0	0	1	23	19	0.3	3.5	139	10.36	43	26	77	146	128	117	214	425	3.8	10.7	142	5.3	0.17	169	0.17
M	65.9849	165	55.3	20.3	1	0	0	1	53	87	0.4	3.6	84	9.49	63	30	100	193	149	97	212	547.9	9.5	12.7	116	7.8	0.14	169	0.15
M	68.1971	162	58.7	22.3	1	0	0	1	14	3	0.3	4.1	305	9.85	35	24	87	146	122	113	208	243.5	7.2	11.9	220	9	0.17	215	0.2
F	72.397	150	45.2	20	1	0	0	1	17	8	0.4	4.2	224	8.41	39	70	125	216	313	82	199	718.6	5.5	10.3	238	3.3	0.06	238	0.17
M	68.3806	175	84.6	27.6	0	0	0	1	12	19	0.4	4.3	113	11.97	29	16	110	139	145	64	223	152.3	6	11.5	100	7.2	0.17	207	0.14
F	52.0794	157	59	23.9	0	0	0	1	16	13	0.3	4.2	160	9.23	55	31	115	175	87	68	202	892.1	6.2	10.4	243	8.1	0.07	27	0.16
M	56.5695	155	53	22	0	0	0	1	31	21	0.3	4.1	112	13.2	55	21	64	126	109	89	200	826.4	7.6	10	166	5.4	0.13	193	0.09
M	60.0931	180	78.3	24.1	0	0	0	1	18	18	0.1	3.7	108	8.92	29	46	74	118	163	60	234	96.1	6.4	11.2	186	5.3	0.11	281	0.06
M	75.5811	162	57.9	22	0	0	0	1	19	9	0.2	4	133	9.87	32	87	101	197	334	81	182	438.7	7.4	10.3	281	3.5	0.09	214	0.07
F	77.6509	158	73.6	29.4	0	0	0	1	15	12	0.2	3.8	157	10.67	23	46	71	139	227	66	189	413.2	5.3	11.6	80	4.5	0.18	246	0.07
F	72.8624	158	50.8	20.3	1	0	0	1	15	12	0.4	3.8	153	9.74	36	41	103	167	184	82	193	463.6	6.4	11.3	119	6.1	0.11	281	0.1
M	51.8193	160	86.6	33.8	1	0	0	1	23	31	0.2	3.7	231	13.93	42	50	141	222	361	95	238	594.9	7.4	11	231	5.5	0.13	255	0.12
M	79.5866	171	69	23.5	1	0	0	1	15	12	0.5	3.6	291	8.75	26	25	52	99	114	59	146	432.2	6.2	10.4	201	5.3	0.08	131	0.13
F	54.2943	156	55.5	22.8	1	0	0	1	17	10	0.2	3.8	150	10.22	46	32	88	199	171	113	202	571.2	6.2	10	158	4	0.1	232	0.08
M	73.4702	162	75.5	28.7	0	0	0	1	16	19	0.3	4	95	15.64	35	45	91	164	324	124	254	156.5	9.3	12.3	141	11.9	0.12	310	0.03
F	55.0116	156	50.6	20.7	0	0	0	1	22	14	0.1	3.8	112	9.45	46	29	57	187	173	41	150	429.2	6.2	10.1	114	4.7	0.13	160	0.11
M	74.026	172	67.6	22.8	1	0	0	1	15	7	0.1	3.6	248	10.01	32	30	82	115	116	33	140	459.9	7.6	8.7	268	7.8	0.08	293	0.08
F	53.8617	無法站立	58		0	0	0	1	22	13	0.4	3.8	119	8.46	47	NA	NA	218	282	53	193	449.4	8.3	11	195	6.8	4	260	15
F	67.8439	154	51.8	21.8	1	0	0	1	21	15	0.1	3.9	176	9.13	37	47	93	181	325	66	197	917.3	8.5	10.7	204	8.8	0.11	266	0.15
M	63.5236	155	64.3	26.7	1	0	0	1	20	22	0.4	3.7	236	11.34	33	26	52	112	78	30	181	175	11.1	10.6	174	8.8	0.11	291	0.04
F	64.4052	153	54	23	0	0	0	1	17	16	0.3	3.9	88	7.68	35	26	95	166	241	53	267	160.3	8.8	10.5	217	6.8	0.09	238	0.11
F	61.9329	157	51.4	20.8	0	0	0	1	21	19	0.8	4	140	11.88	66	9	53	173	120	86	203	620.9	6.7	11.6	190	4.5	0.11	215	0.12
F	70.3628	155	49.1	20.4	0	0	0	1	15	7	0.2	3.8	148	9.45	36	18	64	122	83	39	175	342.3	4.2	9.6	107	4.4	0.13	179	0.15
M	59.2964	165	84.6	31.1	1	0	0	1	14	5	0.1	4.2	365	8.77				157	677	53	222	483.5	7.4	10.6	225	9.6	14	339	12
M	58.9049	170	57	19.7	0	0	0	1	22	18	0.5	4.1	97	9.88	40	10	103	167	124	115	247	361.5	5.3	11.2	96	5.3	4	238	4
M	61.2758	168	74.4	26.4	1	0	0	1	15	21	0.3	3.3	310	6.76	69	42	100	193	272	41	196	543.9	6.3	12	342	5.2	8	232	11
F	54.7187	152	49.9	21.5	0	0	0	1	17	12	0.2	4.1	139	9.98	44	48	81	173	267	125	236	711	7	9.3	172	4.4	5	260	10
M	70.8775	168	61.7	21.8	1	0	0	1	19	11	0.4	3.8	274	9.85	34	44	77	112	124	95	205	368.7	5.9	12.1	49	6.2	3	359	13
F	55.8029	157	51.8	21	0	0	0	1	7	7	0.2	4.2	92	10.58	74	14	135	239	89	62	208	495.9	6.2	13	265	3.6	14	225	9
M	69.974	167	65.8	23.5	1	0	0	2	21	18	0.3	4.4	267	17.62	42	67	95	204	336	75	246	560.7	5.4	11.8	171	6.7	0.04	292	0.08
F	88.794	155	56.9	23.6	0	0	0	2	9	8	0.3	3.5	130	7.98	77	13	79	169	64	47	180	823.7	7	10.8	253	5.1	0.18	261	0.07
F	54.412	165	87.2	32	0	0	0	2	16	18	0.2	4.1	147	15.51	25	42	123	210	371	54	207	753.3	8.2	11.2	213	11.8	0.03	372	0.04
M	64.1916	163	70.5	26.5	0	0	0	2	17	16	0.3	4	145	14.32	60	11	72	171	129	104	241	833.6	5	8	114	5.3	6	238	8
M	71.896	172	76	25.6	0	0	0	2	15	14	1	4.3	129	13.69	29	22	76	127	110	130	230	1413	4.9	7.6	127	5.5	0.15	224	0.15
M	66.7789	162	73.8	28.1	1	0	0	2	23	25	0.2	4.3	131	8.38	37	72	74	183	259	44	222	344.2	6.2	11.2	224	11.9	0.12	376	0.08
F	72.2902	155	59.8	24.8	0	0	0	2	27	47	0.2	3.8	127	9.78	51	41	64	156	207	150	229	1950	9.6	11.7	268	6.2	0.13	296	0.05
F	74.1081	152	70.1	30.3	1	0	0	2	22	19	0.2	4.2	813	8.49	42	78	87	207	389	55	244	972.3	5.2	9.3	176	21.3	0.09	328	0.07
F	76.4463	148	48.8	22.2	0	0	0	2	25	18	0.5	4.3	99	8.24	30	75	61	166	373	37	177	407	4.3	12.1	148	6.5	0.11	243	0.09
F	61.2129	163	58.6	22	0	0	0	2	16	10	0.3	4.1	101	10.99	40	55	138	233	424	89	255	375.6	7	11.2	190	3.9	0.03	207	0.13
M	38.8912	178	81	25.5	1	0	0	2	14	17	0.4	4.6	142	14.86	30	55	47	132	466	56	180	769.2	4.5	10.1	159	3.6	0.08	335	0.04
M	63.6304	156	60.3	24.7	0	0	0	2	17	10	0.4	4.6	184	11.83	41	65	147	253	590	90	275	187.7	7.2	13.1	170	7.8	0.04	252	0.06
F	65.2731	152	53	22.9	0	0	0	2	18	23	0.3	4.1	102	8.97	13	18	81	142	91	83	237	249.6	45	9.8	196	3.7	0.16	334	0.1
F	57.0376	156	61.7	25.3	0	0	0	2	16	14	0.2	4.2	145	10.32	36	73	69	178	528	100	272	132.5	6.8	11.6	247	5.3	0.13	272	0.05
F	86.0726	155	42.7	17.7	0	0	0	2	26	11	0.4	3.1	126	4.68	34	13	52	99	63	65	179	478.1	6	10.2	240	6.1	0.15	266	0.06
M	57.0732	172	68	22.9	0	0	0	2	16	13	0.2	4.4	189	13.27	32	35	113	180	176	27	167	643.6	5.6	9.2	159	4.6	0.15	238	0.11
F	50.9213	166	72.8	26.4	1	0	0	2	16	9	0.4	4.2	97	11.16	30	47	122	199	234	62	226	723.8	9	10.3	278	11.1	0.13	287	0.03
F	71.2854	152	67.1	29	1	0	0	2	13	11	0.2	4.2	184	9.5	40	48	90	144	287	92	216	707.9	8.1	10.1	174	8.8	0.07	336	0.06
F	67.0089	155	70.4	29.3	0	0	0	2	31	18	0.5	3.8	197	10.51	37	21	49	111	181	71	217	220	4.9	10.9	88	12	0.13	237	0.15
F	66.9377	147	63.9	29.5	1	0	0	2	24	16	0.2	3.9	365	9.23	43	63	112	211	328	74	308	488.7	5.8	10.1	257	8.6	0.15	289	0.1
M	50.7899	175	69.2	22.5	0	0	0	2	22	36	0.3	4.1	152	12.96	36	57	130	191	249	79	245	277.2	3.9	11.2	200	6.1	0.07	328	0.04
M	44.5202	161	68.8	26.5	0	0	0	2	11	12	0.4	4.5	102	14.43	26	53	54	137	243	127	276	544.7	5	11.2	152	10.7	0.13	307	0.08
F	67.3593	154	63.5	26.7	0	0	0	2	21	23	0.6	4.2	155	10.92	39	27	136	346	220	112	233	475.5	4.8	10.6	136	7.9	0.09	232	0.07
F	71.7317	150	67.6	30	0	0	0	2	20	18	0.6	3.9	128	9.48	59	18	106	183	91	107	219	360	8.2	10.5	222	5.1	0.2	224	0.16
M	62.6612	168	73.3	25.9	0	0	0	2	30	25	0.2	4.3	111	14.47	32	70	82	178	693	59	229	378.8	4.8	9.9	191	8.4	0.13	319	0.08
M	63.5209	166	67	24.3	1	0	0	2	14	9	0.1	4	292	15.75	32	59	147	193	438	87	277	104.2	5.4	10.2	213	6.9	9	241	6
F	65.9028	157	58.2	23.6	0	0	0	2	29	20	0.3	4	235	12.45	38	55	56	152	372	94	310	420.3	4.5	10.6	146	8	0.07	282	0.08
M	58.5681	173	88.1	29.4	1	0	0	2	17	19	0.3	3.7	193	17.13	32	43	112	192	214	79	278	16.4	5.4	15.1	160	6.7	0.22	294	0.07
M	64.6598	165	68.2	25.1	1	0	0	2	15	13	0.4	4.1	219	8.38	36	37	79	145	421	92	217	698.1	8.2	11.4	223	4.4	11	276	11
M	42.9624	172	116.2	39.2	0	0	0	2	31	36	0.2	4.1	164	13.44	25	59	82	159	470	64	239	572.6	11.7	9.9	189	14.5	16	332	17
F	51.2005	155	57.1	23.7	0	0	0	2	43	79	0.2	4.3	105	14.06	34	67	71	175	254	100	283	611.8	7.2	10.2	200	6.9	6	339	10
F	51.8357	158	60.4	24.1	0	0	0	2	16	11	0.2	4.4	85	10.77	41	25	117	204	101	59	305	338.5	8.8	10.2	277	6.1	3	268	9
M	63.0637	164	68.5	25.4	1	0	0	3	20	16	0.2	4	102	11.87	40	21	56	117	107	82	264	77.2	6.7	12	184	9.7	0.13	319	0.06
F	70.8364	160	59.6	23.2	0	0	0	3	24	18	0.2	4	105	9.25	46	48	104	198	240	82	274	233.6	4.5	10.9	209	2.7	0.15	245	0.05
F	65.5962	160	62.8	24.5	1	0	0	3	17	11	0.4	4	149	7.5	56	20	89	165	102	67	254	363.3	6.6	10.8	206	6.1	0.13	299	0.08
M	71.1595	162	44.2	16.8	0	0	0	3	20	8	0.4	4	252	11.92	36	55	85	176	275	48	305	175.3	7.4	11.2	244	6.1	0.18	184	0.16
