# Supplementary material for: Using controlled attenuation parameter combined with ultrasound to survey non-alcoholic fatty liver disease in hemodialysis patients: A prospective cohort study
Source: PLoS One. 2017 Apr 20;12(4):e0176027. doi: 10.1371/journal.pone.0176027 (PMC5398606; doi:10.1371/journal.pone.0176027)
Supplement: S2 Dataset — (XLSX) [file pone.0176027.s002.xlsx]

## Sheet: Sheet1
age	BMI	DM	HBV	HCV	ultrasound steatosis grade	AST	ALT	BILIRUBIN	ALBUMIN	SUGAR	CREATININE	Sex	HDL	VLDL	LDL	CHOLESTEROL	TRIGLYCERIDE	PLATELET	LSM	CAP
57.6537	25.54	0	0	0	2	26	22				1.25	M	58	28	121	207	256		3.7	268
56.3012	23.59	0	0	0	2	23	44	1.1	4.8	92	1.22	M	54	23	105	182	114	243	4.1	292
58.1903		1	0	0	2	36	54	0.5			1.2	M						67	8.4	235
58.7324	25.27	0	0	0	1	21	17	0.6	4.2	82	1.19	M	45	30	103	178	151	200	6.8	267
80.8816	24.58	0	0	0	0	22	11	0.6			1.19	M						231	6	212
45.1937	25.9	0	0	0	0	42	45	0.3			1.18	M						256	3.6	145
62.4997		0	0	0	1	77	165	0.8		84	1.17	M	42	43	92	177	217		6.8	232
63.8439	33.47	1	0	0	3	36	61				1.16	M	72	18	69	159	91		11.8	358
60.7365	27.31	1	0	0	0		26				1.16	M	40	34	101	175	169		8.4	313
50.0123	23.39	0	0	0	1	21	18			121	1.16	M	65	17	163	245	83	174	6.5	275
56.0055	18.92	0	0	0	0	21	14	0.6	4.5	90	1.16	M	63	16	95	174	79	190	4.1	226
60.4709	21.88	1	0	0	2		26			158	1.15	M	94	17	66	198	48		3.3	313
73.2786	23.61	1	0	0	2						1.15	M	69	37	86	182	184		4.3	305
75.1595	25.84	1	0	0	2		30			160	1.13	M	50	16	42	189	94		6.1	332
56.6762	23.63	0	0	0	0	30	19	1.5	3.8	82	1.11	M	71	15	94	180	75	212	20.3	256
62.935	28.36	0	0	0	0	24	30			107	1.1	M	47	32	102	181	162		5.1	260
66.8227	26.3	0	0	0	1						1.1	M	33	20	132	185	99		9	269
44.7584	23.12	0	0	0	0	21	17	1.3	4.5	96	1.08	M	79	20	101	200	102	211	10.1	190
71.8658	27.71	0	0	0	0	43	30	1.1	4.1	106	1.07	M	49	20	76	145	101	82	40.9	351
51.5702	27.1	1	0	0	2	18	22	0.7			1.06	M	38	32	144	214	158		3.8	266
74.0123	27.88	1	0	0	1	29	34	0.4	4.5	124	1.06	M	41	52	64	157	260	202	7.8	331
60.6489	27.33	0	0	0	1	19	18	0.9		88	1.05	M	42	22	113	177	109	169	4.1	284
33.5003	34.91	0	0	0	2						1.05	M	65	24	132	221	121		5.3	344
56.6817	21.48	0	0	0	1						1.05	M							6.6	239
63.3593	28.25	0	0	0	0	34	23	1.7	4.8	89	1.04	M	62	16	44	122	81	92	14.3	292
58.6776	26.5	0	0	0	1	16	25	1.5	4.6	95	1.03	M	39	33	79	151	167	230	2.5	280
81.5743	27.48	0	0	0	1	66	123	0.5	4.7	91	1.03	F	47	42	126	215	210	177	6.1	316
62.9733	29.08	0	0	0	2		32	0.7	4.5	95	1.03	M	42	24	109	175	121	174	4.6	273
66.1273	29.47	1	0	0	3		19			133	1.02	M	22			174	231		7.3	291
41.6126	33.94	0	0	0	3	44	89	0.6	4.9	91	1.02	M	65	29	76	170	143	186	8.7	246
61.9165	25.14	0	0	0	2	23	53			98	1.02	M	36	35	62	133	174		5.9	301
59.0719	22.88	1	0	0	2		12				1.02	F	90	12	75	177	59		6.4	282
52.9802	24.8	0	0	0	0	21	39	1.1			1.02	M						145	6.1	233
64.7693	19.92	1	0	0	2		15			111	1.01	M	46	27	118	194	149		4.9	224
49.4155	26.49	0	0	0	1	23	22	0.5	4.7		1.01	M						228	4.2	286
54.308	26.38	0	0	0	2						1.01	M	49	24	160	233	118		4.9	312
61.3388	27.55	1	0	0	2		40				1	M	42	52	98	192	262		6.2	292
59.8823	31.63	0	0	0	1		26			111	1	M	50	11	85	146	56		6.6	252
47.7235	24.11	0	0	0	2						1	M							5	351
61.7769	22.7	1	0	0	1	18	7			103	1	M	71	11	77	159	56	244	2.9	239
47.091	28.21	0	0	0	3	78	44	1.4	4.5	130	0.99	M	73	28	124	225	138	147	67.8	254
	32.2	1	0	0	2	39	51	0.5	3.8		0.99	M	51	11	150	212	103	146	16.9	321
	26.6	1	0	0	2	54	84	0.9			0.99	M	44	44	86	174	222	204	6.3	340
	19.52	0	0	0	2	197	89	0.7	4.5	124	0.99	M						184	12.7	250
		1	0	0	0	41	23	0.6	4.1	186	0.99	F	43	25	92	160	126	119	16.9	243
	29.3	0	0	0	2						0.99	M	47	62	124	233	308		4.8	323
	22.59	0	0	0	3	39	76	1			0.98	M							6.4	369
	24.96	1	0	0	2		56				0.98	M	49	25	101	224	154		4.8	371
	27	0	0	0	3	49	89	0.9	4.8	117	0.97	M	48	71	88	207	353	246	4.3	348
	27.9	1	0	0	2		58			125	0.97	M	51	13	91	155	67	170	7.5	332
	29.47	1	0	0	1		67				0.97	M	42	26	101	157	157		9.3	320
	28.17	0	0	0	0	94	59	1.4	4.2	92	0.97	M	62	45	30	137	226	195	34.8	299
	27.52	0	0	0	2	30	85				0.97	M							4.9	334
	31	0	0	0	2	32	45	1.1	5.1	99	0.97	M	66	25	113	204	123	177	6.7	276
	22.37	0	0	0	0	21	16	0.9	4.7		0.96	M						189	4.8	218
	32.71	1	0	0	2	26	39			103	0.96	M	61			183	73		7.8	301
	31.44	1	0	0	2		42				0.95	F	55	41	78	146	187	250	6.9	340
	27.11	0	0	0	1	28	74	0.9	5.1	105	0.95	M	62	14	55	131	70	268	3.7	256
	35.7	1	0	0	2						0.95	F	48	64	116	228	319		16.5	306
	23.56	0	0	0	1	36	58	1	4.9	109	0.95	M	69	18	110	197	89	150	7.9	270
	22.36	1	0	0	2		23			124	0.94	M	52	17	91	137	70	204	4.4	201
	27.9	0	0	0	2	49	69		4.5	91	0.94	F	71	32	37	140	162	209	9	263
	27.78	1	0	0	2						0.94	M	46	20	88	154	101		4.3	275
	31.86	0	0	0	2	28	55			108	0.94	M	35	18	66	119	92		9.1	339
	26.4	0	0	0	1	28	29	0.9		97	0.94	M	62	12	120	194	111	223	3.7	285
	29.96	0	0	0	3	21	20	1			0.94	M	42	19	105	166	96		5	310
	26.2	0	0	0	2	22	35	1.2	4.7	89	0.93	M	39	63	104	206	313	181	3.8	284
	23.71	1	0	0	1	21	18	0.6			0.93	F	44	24	105	154	93		5.3	267
	28.42	1	0	0	1						0.93	F	60	16	129	205	82		6.6	315
	28.37	0	0	0	0	32	27	0.8	4.3		0.92	M						190	17.3	208
	32.6	1	0	0	0		23				0.92	M	39	23	79	145	119		6.2	305
	20.39	0	0	0	0	33	23	1	4.6	71	0.92	M	63	20	52	135	98	170	6.9	203
	32.51	1	0	0	2		73				0.91	M	47	21	73	151	214	251	14.1	356
	29.68	0	0	0	2	56	118	0.7	4.7	109	0.91	M	40	33	140	213	166	173	10.5	310
	34.34	0	0	0	2	39	44	1.8		143	0.91	M	52	24	109	185	121		14.3	310
	25.1	1	0	0	2		71			155	0.91	M	37	31	76	219	175		5.5	276
	27.69	1	0	0	2	25	29	1.1	4.3		0.91	M						159	5.9	295
	23.73	0	0	0	2	53	90	0.6	5	91	0.91	M	51	30	154	235	150	238	4.6	245
	25.94	0	0	0	2	23	27		5	88	0.91	M	69	17	83	169	85	213	3	238
	26.18	0	0	0	1	24	33	5.6			0.91	M							3.9	289
	28.92	1	0	0	3	22	32				0.9	M	57	26	83	166	132		4.8	280
	26.5	1	0	0	2		15				0.9	M	69	17	120	203	72		5.3	330
	30.91	1	0	0	2						0.9	F	81	19	50	150	96		11.7	302
	26.21	1	0	0	2						0.89	F	77	15	89	181	74		14.7	259
	22.36	0	0	0	0	35	48	1.2	4.8	98	0.89	M	46	20	110	176	98	146	6.3	240
	26.6	0	0	0	0	19	20	0.8	4.6	113	0.89	M	50	45	137	232	225	153	4.3	195
	31.15	1	0	0	2						0.88	F	54	27	68	150	146		8.8	387
	32.26	0	0	0	0	44	85			83	0.87	M	42	38	169	249	192	236	7.2	322
		1	0	0	0		23				0.87	F	39	78	64	181	391		4.1	321
	32.1	0	0	0	3						0.87	F							6.1	311
	21.63	0	0	0	0	22	30	0.4			0.87	M							4.8	203
	25.5	0	0	0	2		102			98	0.86	F	75	30	104	209	150		4.7	266
	29.26	0	0	0	2	30	51	0.9		84	0.85	M	50	20	136	206	98	237	5.4	290
	23.88	0	0	0	1	31	35				0.85	F	106	15	104	225	77		6.6	301
	33.38	1	0	0	0		52				0.85	F	50			157	98		30.4	345
	28.09	1	0	0	1	28	37	1.3	5.1	118	0.841	M	53	14	79	146	70	205	7.2	315
	26.07	1	0	0	2		27			165	0.84	M	46	24	73	183	109		4.4	309
	25.19	0	0	0	1	19	39	1	4.9	91	0.84	M	42	29	104	175	146	291	5	260
	33.12	0	0	0	0	34	26	1.1	4.5	85	0.84	M	69	17	90	176	85	119	28.5	247
	23.37	0	0	0	1	28	16	0.9	4.8	86	0.84	M	81	13	89	183	63	156	9.9	282
	21.14	1	0	0	2		15			239	0.83	F	31	26	45	90	100		34.8	280
	30.01	0	0	0	2	23	33	1			0.83	M							5.8	284
	26.41	1	0	0	1						0.83	F	47	35	41	123	174		8.2	267
	21.32	0	0	0	0	24	20	0.8			0.83	M							8.7	104
		0	0	0	2	31	42	0.8	4.6	97	0.82	M	53	26	129	208	129	269	4.9	253
	26.62	1	0	0	1						0.82	F	62	28	152	242	142		4.8	297
	20.37	1	0	0	0	36	32	1.6		211	0.81	M	76	30	32	138	63	66	69.1	226
	23.3	1	0	0	2	37	44	0.8			0.81	F	54	43	104	201	217	274	5.2	282
	24.77	1	0	0	2	41	49				0.81	M	87	25	115	227	123	261	7.3	365
	27.83	0	0	0	0	23	28	0.8			0.81	F	55	12	133	191	58		3.4	288
	21.69	0	0	0	0	61	107	1.2	4.9		0.8	F						175	6.1	194
	26.18	0	0	0	2						0.8	F	60	31	75	166	157		4.4	289
	23.38	0	0	0	2	16	17	1	4.8	101	0.8	F	55	25	126	206	123	278	3.3	342
	26.11	1	0	0	2						0.8	F	46	42	92	180	211		5.4	338
		1	0	0	2		19				0.8	F	46	36	133	215	182		4.4	338
	23.05	0	0	0	1	24	11		4.6		0.8	M	43	23	70	136	113	193	3.2	260
	32.57	0	0	0	2	29	53	0.9	4.8	97	0.79	M	45	31	164	240	153	113	4.6	306
	24.13	0	0	0	0	21	12	1	4.5	91	0.79	M	50	19	95	164	95	199	4.6	264
	21.84	1	0	0	0	68	61	0.7			0.79	M	75	11	98	184	54		24	259
	30.2	0	0	0	2	41	78	0.4	4.8	111	0.79	F	78	22	135	235	111	242	7.3	284
	31.39	0	0	0	2	56	79				0.78	M	67	26	67	160	132	303	5	283
	24.33	1	0	0	2	33	37			137	0.78	F	51	40	80	153	111		4.8	301
	30.86	0	0	0	2	22	28	0.9			0.78	F							4	299
		1	0	0	1		44				0.78	M	71	13	100	184	65	222	5.3	302
	19.42	1	0	0	1	21	16				0.78	F	50	21	59	130	107		4.4	248
	24.89	1	0	0	0	42	19	3.1	3		0.77	M						73	34.8	215
	20.22	0	0	0	0	21	16	0.7		100	0.77	F	49	24	72	145	119		4	206
	22.76	0	0	0	0	19	28	1.9	4.8	93	0.77	M	67	10	59	136	49	187	4.8	195
	28.59	0	0	0	2	62	122	0.9			0.77	F	49	55	177	281	274		8.3	333
	26.53	1	0	0	2	34	46	0.7	5	156	0.76	F	63	22	92	177	108	327	5.2	331
	28.23	0	0	0	2	92	127	0.6	4.8	98	0.76	F	57	37	75	169	184	188	9	318
	24.77	0	0	0	2	29	34	0.8	4.8		0.76	F	46	13	41	100	67	210	5.8	303
	23.3	1	0	0	2	58	23	0.8		232	0.76	M	55			203	300	117	9.9	271
	19.25	0	0	0	0	28	49	0.5	3.8	81	0.76	F	50	7	103	160	36	28	4.8	203
	23.7	1	0	0	0	30	25	1.4	4.5	101	0.76	M	62	14	77	153	72	86	11.6	208
	25.03	0	0	0	1						0.76	F	85	24	116	225	122		4.4	232
	29.36	0	0	0	2	27	47	0.7	4.4	94	0.75	M	39	28	108	175	140	242	3.8	319
	24.49	1	0	0	0	50	55	0.7	4.7	120	0.75	F	58	48	152	258	238	239	13.5	285
	22.93	0	0	0	1						0.75	F	44	17	118	179	83		3.6	247
	24.42	0	0	0	0	33	23	0.7	3.9	95	0.74	F	70	15	78	163	76	185	7.8	236
	22.71	1	0	0	1		15				0.74	M	45	24	84	153	120		3	233
	26.98	1	0	0	2	35	41	0.6		122	0.73	F	47	25	104	168	156		11.1	285
	31.06	0	0	0	2	53	70	0.6	4.7	117	0.73	F	56	39	121	216	193	142	26.3	400
	20.65	1	0	0	0	27	19	0.9		83	0.73	M	69	12	99	180	62	216	5.1	192
	26.9	1	0	0	1						0.73	F	78	23	96	197	116		4.8	217
	18.93	0	0	0	0						0.72	F	124	6	29	159	31		7.1	251
	27.22	1	0	0	2		24				0.71	F	66	15	101	130	65		4.4	223
	30.63	1	0	0	2	57	94	0.7	4.7		0.71	M	56			166	94	158	19.1	240
	31.8	1	0	0	2		27				0.71	F	52			146	147		6.9	347
	24.43	0	0	0	1						0.71	F	49	27	132	208	134		5.4	295
	18.7	0	0	0	0						0.71	F	95	19	121	235	97		4	181
	35.3	0	0	0	2	30	35	1.6	4.3	104	0.7	F	53	29	107	189	146	246	8.4	302
	21.92	1	0	0	1		13				0.7	F	59	7	96	161	108		3.3	273
	28.02	0	0	0	1	30	51			91	0.7	M	60	20	94	174	101		5.4	328
	22.42	0	0	0	1	17	18	0.4			0.7	F							5.6	238
	24.37	1	0	0	2					124	0.69	F	60	24	138	222	119		6	304
	25.96	0	0	0	1	43	59	0.8	4.3	105	0.69	F	69	16	60	145	78	163	4.4	259
	21.9	0	0	0	1	26	35	0.6	4.6	93	0.68	F	78	12	70	160	61	267	3.6	220
	29.52	1	0	0	0	71	71				0.68	F	50	12	77	139	58		14.3	241
	21.5	0	0	0	2	19	19	0.4			0.68	F							3.3	294
	28.08	1	0	0	2		18			144	0.67	F	59	28	90	175	153		4.5	274
	24.21	0	0	0	1	17	11	0.8			0.67	F							2.4	191
	22.3	0	0	0	1						0.67	F	64	24	68	156	122		3.2	211
	27.14	0	0	0	1						0.67	F	56	14	79	149	70		4.4	242
	29.62	0	0	0	0	94	71	0.9	5.5	156	0.67	F	52	19	83	154	94	149	17.3	232
	48.28	0	0	0	2	45	86	0.4	4.5		0.66	F						234	8.8	369
		1	0	0	1						0.66	F	66	20	106	165	56		8.7	261
	27.89	1	0	0	1						0.66	F	72	21	62	172	168		5.9	239
	22.8	1	0	0	1						0.66	F	49			193	273		4.6	222
	25.35	0	0	0	2	54	99	1.4		105	0.65	F	75	14	117	206	70	177	6	346
	27.79	1	0	0	2		27				0.65	F	53	26	98	177	130		7.7	292
	25.37	1	0	0	2		69				0.65	F	86	38	41	158	83		12.3	292
	24.3	0	0	0	2	27	26	0.8	4.7	105	0.65	F	52	37	96	185	185	267	3.5	288
	26.82	1	0	0	2						0.65	F	57	42	170	269	211		6.1	332
	24.45	0	0	0	1	16	13	0.4	4.6	92	0.64	F	47	21	95	163	105	199	4.2	202
	24.59	0	0	0	0	47	51	1.1	5.1	94	0.64	M	31	22	69	108	87	85	35.3	187
	28.14	1	0	0	2		15			122	0.63	F	59	29	78	157	107		4.6	365
	22.81	1	0	0	2	28	26	0.5	4.8	128	0.63	F	50	28	62	140	139	225	6.1	235
	35.92	0	0	0	2	17	15			88	0.63	F	67	22	115	204	112	243	4	277
	26.91	1	0	0	2						0.63	F	55	53	91	199	263		4.1	343
	22.16	1	0	0	3		48				0.62	F	39			134			5.4	303
	24.41	1	0	0	0	22	16	0.9	4.4	135	0.62	F	66	14	115	195	71	122	7.8	276
	21.42	1	0	0	1	23	24	0.8	4.6		0.6	F	83	13	53	168	60	292	3.5	241
	20.31	0	0	0	0	29	22	0.7	4.6		0.6	F						184	6.9	209
	26.94	1	0	0	2						0.6	F	64	16	70	80	86		9.7	279
	20.26	0	0	0	1	14	11	0.6			0.6	F	79	10	77	166	48		2.9	293
	35	0	0	0	2	35	50	0.8	4.3	125	0.59	F	46	36	75	157	182	260	11.8	400
	31.09	0	0	0	3						0.59	F	60	20	116	196	102		4	368
	24.54	1	0	0	2	33	88	0.9			0.58	F	42	23	136	201	114	125	26	334
	29.37	0	0	0	2	17	16	0.8	4.7	102	0.58	F	75	18	150	243	90	152	3.7	233
	28.05	1	0	0	1		31				0.58	F	70	17	81	168	84		4.3	360
	30.23	1	0	0	0						0.57	F	55	13	119	187	146		5.3	340
	23.99	0	0	0	2	34	54	0.8	4.8	193	0.57	F	44	64	174	282	321	254	3.7	355
	20.31	0	0	0	0	16				89	0.57	F	135	20	143	298	100	222	3.8	239
	34.21	0	0	0	2	124	221	1			0.56	F							13.9	355
	23.53	0	0	0	2	19	19	0.4	4.5	137	0.55	F	47	36	96	179	182	319	4.9	268
	24.82	0	0	0	0	21	13	0.7	4.5		0.55	F	87	23	99	209	115	229	6.4	205
	25.97	1	0	0	1		26				0.55	F	56	20	126	202	102		4	268
	26.05	1	0	0	2	46	47				0.54	F	62			243	130		4.8	256
	22.98	0	0	0	2	33	34	1.1		123	0.54	F	72	23	118	213	115		5.4	316
	24.92	1	0	0	2		48			133	0.54	M	50	28	106	175	113		6.2	318
	29.36	0	0	0	1	42	51	0.5	4.7	98	0.54	F	66	19	113	198	93	163	10.2	298
	27.28	1	0	0	1		20				0.53	F	55			128	50		4.3	260
	25.88	1	0	0	2		15				0.52	F	62			132	67		3.7	296
	17.76	0	0	0	0	51	25	2.1	3.8		0.52	M							55.4	262
	27.73	1	0	0	3						0.52	F	54			187	230		4.3	331
	26.95	1	0	0	3						0.52	F	50	49	76	175	244		12.2	351
		1	0	0	2	21	30	0.7			0.51	F	53			140	57		3.9	232
		0	0	0	2	24	22	0.6			0.48	F							3.2	285
	25.7	0	0	0	1	16	15				0.46	F						198	3.2	214
	24.78	0	0	0	0	21	21	1.1	4.4	87	0.46	F	79	20	96	195	99	207	2.8	261
	29.52	0	0	0	1						0.45	M	47	17	115	179	87		6.3	333
	26.1	0	0	0	0	80	29	9.8	3.4	169	0.39	M	37	25	217	279	127	121	75	276
	29.44	1	0	0	1						1.27	M	71	21	150	242	104		5.7	248
	26.12	0	0	0	1						1.12	M	51	18	99	168	89		4.5	227
	24.95	0	0	0	0						1.12	M	93	14	154	261	68		6.1	223
	19.84	1	0	0	0						1.08	M							17.5	210
	27.06	0	0	0	0						1.06	M	31	27	66	124	133		67.8	322
	25.23	0	0	0	2						1.04	M							3.8	256
	20.57	0	0	0	0						1.01	M	67	9	113	189	46		5.4	201
	26.45	0	0	0	2						0.97	M	46	32	133	211	159		8.5	327
	19.63	0	0	0	0						0.94	M	47	17	68	132	85		22.8	238
	26.87	0	0	0	2						0.93	M							6.7	284
	21.37	0	0	0	0						0.93	M	62	30	141	233	151		34.3	202
	26	0	0	0	0						0.89	M							3.3	189
	25.13	0	0	0	0						0.89	M	43	23	148	214	117		5.3	258
	29.96	0	0	0	2						0.88	M							5.7	258
	22.04	0	0	0	2						0.83	M	62	21	64	147	103		4.8	255
	19.78	0	0	0	0						0.82	M							5.3	196
	24.43	0	0	0	1						0.8	F	66	21	134	221	104		3.3	277
	28.97	0	0	0	2						0.79	F	76	27	108	211	133		4.6	236
	23.39	1	0	0	2						0.79	F	58	13	135	121	69		3.3	231
	30.28	0	0	0	0						0.78	F	47	34	102	186	168		11.6	282
	21.12	0	0	0	0						0.77	F	67	18	155	240	92		5.4	213
	19.9	0	0	0	0						0.76	M	70	11	70	151	53		4.6	199
	31.79	0	0	0	0						0.76	F	73	15	135	223	77		4.3	218
	19.67	1	0	0	1						0.75	F	44	27	110	181	137		2.5	253
	23.49	1	0	0	1						0.74	M	57	9	78	153	44		4.9	269
	20.93	0	0	0	0						0.73	F	79	20	98	197	100		3.9	203
	24.9	0	0	0	1						0.71	M							8.3	255
	30.05	0	0	0	1						0.69	F	67	25	65	157	127		5.4	352
	28.39	1	0	0	2						0.68	F	51	28	79	161	124		13.5	362
	24.11	0	0	0	0						0.68	F							3.4	239
	31.2	0	0	0	0						0.65	F	77	19	132	228	97		6.4	275
	23.26	0	0	0	0						0.65	F	100	25	75	200	127		4.4	225
	28.12	0	0	0	0						0.61	F	91	9	94	194	45		8.8	235
	22.73	0	0	0	0	34	38	0.6	4.4		0.6	F	77	13	70	160	65		4.6	212
		0	0	0	0						0.59	F	94	12	141	247	58		8.9	214
	26.25	0	0	0	0						0.58	F							26	251
	18.93	0	0	0	0						0.54	F	80	12	158	250	59		4.6	113
	33.07	1	0	0	3						0.48	F	49	41	78	168	205		13.6	346
	26.59	0	0	0	1						0.44	F	71	11	102	184	56		4.9	286
